# Supplementary material for: Compete or Cooperate with ‘Dr. Google’? Small Animal Veterinarians’ Attitudes towards Clients’ Use of Internet Resources—A Comparative Study across Austria, Denmark and the UK
Source: Animals (Basel). 2022 Aug 18;12(16):2117. doi: 10.3390/ani12162117 (PMC9404757; doi:10.3390/ani12162117)
Supplement: Supplementary file 1 [file animals-12-02117-s001.zip]

Archive with 9 entries (6 files):
- Supplementary Files/
- Supplementary Files/1_Questionnaire.pdf
- Supplementary Files/2_Sociodemographic_Data.pdf
- Supplementary Files/3_Ordinal_regression_Analyses.pdf
- __MACOSX/
- __MACOSX/Supplementary Files/
- __MACOSX/Supplementary Files/._1_Questionnaire.pdf
- __MACOSX/Supplementary Files/._2_Sociodemographic_Data.docx
- __MACOSX/Supplementary Files/._3_Ordinal_regression_Analyses.docx
